# Supplementary material for: Rapid Classification of Multilocus Sequence Subtype for Group B Streptococcus Based on MALDI-TOF Mass Spectrometry and Statistical Models
Source: Front Cell Infect Microbiol. 2021 Jan 29;10:577031. doi: 10.3389/fcimb.2020.577031 (PMC7878539; doi:10.3389/fcimb.2020.577031)
Supplement: Supplementary file 2 [file DataSheet_2.xlsx]

## Sheet: 29 differential peaks (green) 
The peak statistical analysis showed the 29 statistically differential peaks (green) among MS spectra data of the four main STs (ST10, ST12, ST17, ST19) of GBS strains
Index	Mass	DAve	PTTA	PWKW	PAD	Ave1	Ave2	Ave3	Ave4	StdDev1	StdDev2	StdDev3	StdDev4	CV1	CV2	CV3	CV4
1	2041.5	0.62	0.366	0.525	< 0.000001	1.77	1.17	1.14	1.53	1.47	0.62	0.7	1.02	83.02	53.29	61.46	66.23
2	2059.79	0.16	0.945	0.985	< 0.000001	1.53	1.43	1.42	1.59	1.09	0.78	0.89	1.18	71.45	54.69	62.62	74.37
3	2070.68	1.16	0.388	0.497	< 0.000001	2.15	1.06	0.99	1.72	2.94	0.64	1.07	2.03	136.36	60.94	108.35	118.5
4	2086.5	1.09	0.267	0.114	< 0.000001	1.89	0.91	0.8	1.39	2.19	0.61	0.62	1.66	115.76	67.25	77.33	119.38
5	2091.32	0.96	0.124	0.021	< 0.000001	1.61	0.93	0.65	1.15	1.59	0.72	0.56	1.32	98.32	77.38	86.45	115.36
6	2225.02	4.15	0.483	0.396	0.00371	14.64	15.99	18.06	13.92	7.5	7.07	8.77	9.92	51.22	44.19	48.55	71.32
7	2232.9	0.57	0.855	0.368	< 0.000001	2.46	3.03	2.95	2.56	2.05	1.81	2.12	2.29	83.3	59.83	71.82	89.19
8	2244.26	0.97	0.854	0.662	< 0.000001	4.79	4.34	3.85	3.82	4.12	2.3	2.77	2.99	86.04	52.93	72.14	78.27
9	2253.27	0.35	0.557	0.636	< 0.000001	1.35	1.21	1	1.03	0.96	0.69	0.51	0.65	71.04	57.09	51.24	63
10	2270.26	0.2	0.984	0.945	0.024	2.73	2.63	2.68	2.53	1.54	0.9	1.29	1.57	56.56	34.08	48.2	62.01
11	2275.44	0.19	0.901	0.8	< 0.000001	1.35	1.21	1.15	1.17	0.89	0.67	0.72	0.87	66.24	55.46	62.25	74.04
12	2280.2	0.75	0.88	0.531	< 0.000001	3.62	3.65	3.37	2.89	3.2	2.75	2.51	2.53	88.6	75.29	74.44	87.57
13	2291.57	0.17	0.882	0.985	< 0.000001	1.13	1.06	0.96	1.02	0.82	0.68	0.55	0.67	72.54	64.14	57.15	66.1
14	2296.71	0.47	0.572	0.56	< 0.000001	1.32	1.79	1.42	1.7	0.81	1.08	1.08	1.23	61.78	60.71	75.93	71.92
15	2312.43	2.99	0.405	0.572	< 0.000001	6.07	3.35	3.08	4.23	6.15	3.18	2.77	5.13	101.32	94.95	89.71	121.2
16	2330.46	0.28	0.756	0.636	< 0.000001	1.3	1.13	1.04	1.02	0.79	0.75	0.66	0.74	60.64	66.03	62.97	72.29
17	2364.26	0.24	0.708	0.856	< 0.000001	1.28	1.21	1.04	1.25	0.96	0.76	0.62	0.82	74.91	62.92	59.47	65.87
18	2377.65	1.3	0.359	0.487	< 0.000001	2.2	1.48	1.08	0.9	2.91	1.47	1.19	0.74	132.41	98.8	109.75	82
19	2537.68	0.11	0.901	0.985	< 0.000001	1.02	0.96	0.91	1.01	0.65	0.6	0.55	0.59	64.26	62.95	60.14	58.52
20	2600.14	0.19	0.812	0.727	1.73e-05	1.13	1	0.96	0.94	0.57	0.53	0.49	0.57	50.46	52.55	51.01	60.4
21	2623.11	0.26	0.642	0.636	< 0.000001	1.13	0.87	0.94	1	0.62	0.38	0.65	0.6	54.8	43.18	68.91	59.82
22	2654.41	0.49	0.882	0.8	0.00179	3.36	3.85	3.78	3.54	2.01	1.49	2.33	2.49	59.93	38.67	61.69	70.39
23	2659.69	0.28	0.885	0.836	< 0.000001	1.52	1.79	1.51	1.53	1.29	1.21	1.31	1.24	85.01	67.54	87.24	81.11
24	2689.3	2.94	0.366	0.299	< 0.000001	8.86	5.92	8.7	5.97	9.13	5.41	6.04	5.93	103.08	91.42	69.37	99.4
25	2697.3	1.09	0.803	0.253	< 0.000001	2.87	1.78	2.19	1.82	3.89	1.99	1.96	2.48	135.18	111.83	89.77	135.72
26	2703.13	0.4	0.672	0.497	< 0.000001	1.66	1.25	1.58	1.34	1.41	0.88	1.07	1.03	84.88	70.38	67.59	76.86
27	2733.44	0.57	0.88	0.74	0.000269	4.33	4.47	3.94	3.9	2.67	2.07	2.24	2.85	61.6	46.26	56.91	72.91
28	2956.15	5.35	< 0.000001	< 0.000001	< 0.000001	1.08	1.21	6.43	1.41	0.56	0.47	2.77	1.04	51.73	38.41	43.03	73.68
29	2970.1	0.06	0.988	0.87	0.00179	1.26	1.31	1.32	1.31	0.65	0.35	0.47	0.76	51.67	26.55	35.75	57.82
30	2977.32	5.34	0.581	0.531	0.0705	31.33	31.91	27.85	26.57	13.3	11.66	12.05	11.81	42.45	36.55	43.27	44.47
31	2985.79	7.38	0.613	0.719	0	4.73	6.51	4.64	12.03	4.27	5.44	4.38	32.92	90.34	83.58	94.34	273.71
32	3009.44	3.02	0.302	0.336	0	1.96	2.64	2.57	4.98	1.13	1.16	1.5	8.44	57.61	44.06	58.57	169.49
33	3030.05	2.01	0.6	0.549	0	2.93	3.22	2.76	4.77	1.25	1.1	1.42	8.26	42.75	34.23	51.27	173.25
34	3064.58	4.34	0.0971	0.0742	0.0109	11.8	13.1	11.45	15.78	6.97	4.8	4.93	5.12	59.08	36.67	43.07	32.45
35	3077.19	0.36	0.352	0.336	4.23e-06	1.16	1.24	1.03	1.39	0.76	0.46	0.49	0.73	65.97	36.82	47.97	52.79
36	3083.61	0.24	0.537	0.563	1.72e-06	1.36	1.37	1.18	1.42	0.85	0.58	0.47	0.69	62.59	42.44	39.93	48.74
37	3091.64	3.97	0.323	0.336	0.148	14.61	16.83	18.58	16.21	5.31	5.04	7.62	4.76	36.36	29.92	41.04	29.38
38	3099.62	0.52	0.882	0.79	< 0.000001	1.96	2.48	2.33	2.29	1.62	2.23	2.04	1.87	82.77	89.87	87.51	81.83
39	3125.05	12.34	8.43e-05	< 0.000001	< 0.000001	13.04	0.95	0.7	0.88	9.21	0.37	0.34	0.48	70.65	38.55	48.84	54.72
40	3153.42	3.75	0.309	0.319	4.97e-05	8.7	11	7.25	9.95	6.85	7.57	5.11	5.8	78.69	68.85	70.4	58.27
41	3367.97	8.16	0.388	0.565	0.000556	33.21	32.16	33.5	25.33	17.3	15.8	15.46	14.21	52.09	49.12	46.16	56.1
42	3384.23	1.96	0.388	0.336	0.0237	6.27	8.23	7.83	7.21	2.92	3.2	3.34	3.73	46.51	38.92	42.67	51.67
43	3399.34	0.32	0.88	0.797	0.406	2.94	3.23	3.12	2.9	1.39	0.97	0.92	1.45	47.31	30.19	29.5	49.91
44	3406.71	6.97	0.446	0.497	1.06e-05	25.24	26.62	29.66	22.69	12.63	12.63	14.27	12.73	50.04	47.46	48.1	56.1
45	3415.45	1.05	0.613	0.391	0.00238	5.74	6.7	6.73	5.69	2.79	2.98	2.59	3.51	48.66	44.47	38.48	61.68
46	3421.7	9.99	0.388	0.336	0.00583	34.35	27.96	31.5	24.36	16.63	15.98	15.37	15.1	48.41	57.16	48.81	61.98
47	3435.1	0.65	0.88	0.612	5.4e-06	4.22	4.77	4.53	4.12	2.37	2.18	1.95	2.46	56.26	45.66	43.15	59.68
48	3446.08	10.96	< 0.000001	< 0.000001	0.0394	3.33	14.28	12.6	12.34	1.39	5.46	6.19	5.21	41.63	38.24	49.12	42.24
49	3455.62	1.34	0.187	0.18	0.00015	2.89	4.11	3.84	4.23	1.49	1.54	1.31	2.85	51.5	37.38	34.19	67.47
50	3469.95	31.13	0.222	0.15	< 0.000001	70.27	39.13	39.59	47.07	49.01	25.02	24.82	33.05	69.76	63.93	62.7	70.22
51	3498.05	1.54	0.7	0.8	0.0136	6.91	8.45	7.72	8.02	3.08	3.79	3.85	3.89	44.54	44.88	49.87	48.5
52	3529.5	0.15	0.88	0.612	< 0.000001	1.41	1.42	1.26	1.34	1.05	0.56	0.67	0.79	74.59	39.5	53.19	59.28
53	3535.14	0.27	0.672	0.621	< 0.000001	1.5	1.65	1.38	1.55	0.95	0.72	0.66	0.88	63.08	43.5	47.99	56.86
54	3556.64	0.37	0.811	0.807	< 0.000001	1.73	1.53	1.37	1.58	1.39	0.91	0.87	1.24	80.35	59.7	63.75	78.3
55	3647.39	1.15	0.6	0.52	0.0187	3.85	4.87	3.72	3.72	2.41	2.71	2.06	2.42	62.73	55.77	55.33	65.15
56	3745.51	0.16	0.908	0.924	0.00283	1.36	1.45	1.51	1.46	0.67	0.47	0.82	0.85	49.52	32.63	54.5	58.59
57	3819.9	1.45	0.138	0.336	< 0.000001	2.46	1.26	1.01	1.58	2.59	0.74	0.37	1.8	105.46	59.2	36.39	113.9
58	3828.45	0.57	0.124	0.114	< 0.000001	1.53	1.37	0.96	1.32	1.54	0.69	0.52	0.69	100.16	50.3	53.82	52.21
59	3982.69	3.72	0.88	0.945	0.00524	33.61	35.46	37.33	34.84	13.46	12.27	16.43	15.56	40.06	34.6	44.01	44.66
60	3990.38	4.67	0.222	0.274	< 0.000001	6.86	11.53	10.44	8.28	4.7	7.86	8.63	6.2	68.51	68.18	82.67	74.88
61	4101.15	8.19	0.213	0.315	0.282	30.52	32.42	30.59	24.23	11.57	10.43	11.96	10.19	37.91	32.19	39.12	42.05
62	4436.39	1.07	0.213	0.299	0.0699	3.52	4.59	4.32	4	1.34	1.2	1.44	1.44	38.21	26.23	33.36	36.05
63	4452.38	24.14	0.268	0.266	< 0.000001	79.08	63.13	87.27	63.18	46.97	39.55	49.5	38.27	59.39	62.65	56.72	60.58
64	4468.1	5.2	0.0525	0.0361	0.00256	8.73	10.69	13.93	9.05	5.64	4.72	6.91	6.02	64.53	44.11	49.64	66.46
65	4489.05	2	0.00021	0.000113	0.138	3.75	4.97	5.52	3.52	1.29	1.47	1.62	1.54	34.38	29.48	29.31	43.85
66	4509.6	6.51	0.000142	< 0.000001	< 0.000001	11.81	13.21	10.07	6.71	3.72	3.67	6.16	3.69	31.53	27.8	61.17	55.08
67	4515.25	6.51	0.0111	0.0263	0.00347	11.76	16.28	17.46	18.28	4.61	4.66	6.95	7.55	39.15	28.6	39.8	41.3
68	4526.78	1.18	0.0255	0.0269	0.196	3.23	4.4	4	3.67	1	0.89	0.77	1.16	31	20.2	19.14	31.75
69	4545.87	2.03	0.901	0.727	9.48e-05	22.37	22.68	21.43	23.46	10.05	7.75	10.29	9.34	44.93	34.19	48.02	39.79
70	4596.32	0.39	0.348	0.336	0.536	1.49	1.84	1.69	1.44	0.71	0.56	0.47	0.64	47.83	30.4	27.58	44.21
71	4677.97	0.26	0.572	0.442	9.74e-06	1.13	1.39	1.37	1.18	0.53	0.54	0.77	0.98	46.52	39.14	56.14	82.77
72	4730.55	14.05	0.549	0.417	4.54e-05	74.36	74.72	61.48	75.52	39.14	35.2	37.88	33.87	52.63	47.11	61.61	44.85
73	4746.8	0.98	0.724	0.0377	0	4.53	5.36	4.38	4.68	2.63	1.78	6.68	3.07	58.12	33.31	152.57	65.67
74	4756.95	1.98	0.0933	0.41	< 0.000001	3.88	4.14	3.39	2.15	4.38	3.04	3.47	1.32	112.64	73.48	102.34	61.24
75	4770.8	0.83	0.171	0.0916	< 0.000001	1.7	2.09	1.26	1.32	1.3	1.2	0.92	1.08	76.72	57.35	72.59	81.98
76	4798.78	1.07	0.488	0.52	< 0.000001	1.75	2.36	2.22	2.82	1.37	1.54	2.08	2.24	78.66	65.38	94.04	79.32
77	4814.91	0.39	0.581	0.525	< 0.000001	1.01	1.4	1.08	1.28	0.75	0.85	0.78	1.03	73.89	60.88	72.06	80.32
78	4896.95	0.62	0.0558	0.0683	0.024	1.63	2.05	1.43	1.78	0.75	0.72	0.56	0.76	46.02	34.95	39.44	42.76
79	4929.27	0.89	0.0101	0.000146	< 0.000001	1.23	1.8	0.91	1.2	0.51	0.99	0.4	0.56	41.16	54.78	44.49	46.75
80	4993.71	1.44	0.6	0.471	1.98e-05	4.82	6.26	6.05	6.13	3.01	2.89	3.8	3.03	62.4	46.14	62.86	49.33
81	5046.74	1.18	0.124	0.0705	< 0.000001	1.85	1.7	1.46	2.64	1.81	0.68	0.75	1.71	97.71	40.09	51.28	64.72
82	5055.39	0.46	0.313	0.282	0.0804	1.41	1.61	1.52	1.87	0.61	0.49	0.67	0.66	43.52	30.7	43.82	35.4
83	5077	5.43	0.682	0.759	0.00256	24.43	25.7	28.43	29.86	11.91	11.72	15.52	15.02	48.76	45.59	54.61	50.31
84	5158.61	1.17	5.13e-05	3.09e-06	< 0.000001	1.94	2.14	1.03	2.2	1.47	1.07	0.58	0.93	75.93	50.13	56.56	42.36
85	5180.05	0.56	0.405	0.215	< 0.000001	1.54	2.1	1.74	1.79	0.86	0.82	0.87	0.73	55.98	39.21	49.95	40.66
86	5201.67	4.72	0.669	0.437	9.44e-05	30.12	31.88	27.16	28.82	12.3	11.24	12.19	12.99	40.83	35.24	44.88	45.08
87	5218.22	3.75	0.00474	0.0172	0.000395	8.57	10.57	7.88	11.63	3.11	1.92	2.95	6.33	36.32	18.16	37.4	54.42
88	5247.02	3.42	0.885	0.863	0.00641	26.2	26.39	25.79	29.21	13.06	11.26	13.54	14.8	49.84	42.66	52.48	50.65
89	5336.23	1.4	0.537	0.215	0	1.04	1.22	2.45	1.23	0.46	0.42	7.22	0.5	43.76	34.21	295.37	40.6
90	5379.27	13.21	0.124	0.299	< 0.000001	25.38	14.08	27.29	18.41	24.99	12.66	22.81	18.52	98.46	89.89	83.56	100.63
91	5395.31	2.81	0.273	0.119	< 0.000001	4.92	3.65	6.47	3.91	6.97	3.6	5.84	4.23	141.5	98.58	90.29	108.27
92	5406.93	1.28	0.225	0.0943	< 0.000001	2.02	1.76	3.04	1.79	1.9	1.32	2.84	1.35	94.02	74.73	93.28	75.36
93	5471.04	6.47	0.167	0.271	0.024	21.4	25.04	21.38	18.57	6.91	8.49	10.09	5.65	32.3	33.89	47.17	30.43
94	5742.56	1.57	0.222	0.138	< 0.000001	2.05	2.92	1.94	3.51	1.7	2.24	1.47	3.04	82.9	76.86	75.75	86.64
95	5878.15	0.72	0.00435	0.00161	2.78e-06	0.78	1.23	1.5	1.21	0.46	0.42	0.75	0.53	58.97	34.11	49.66	43.99
96	5890.37	0.5	5.13e-05	0.000165	0.00398	0.81	1.23	1.31	0.84	0.28	0.39	0.48	0.29	34.9	31.52	36.68	35.02
97	5912.43	16.92	< 0.000001	< 0.000001	< 0.000001	2.22	2.94	19.15	2.97	1.09	0.87	7.07	2.04	49.23	29.7	36.93	68.85
98	5940.45	1.12	0.0152	0.0361	0.211	3.12	3.9	4	2.88	1.47	1.19	1.3	0.99	46.98	30.64	32.59	34.32
99	5954.66	20.79	0.537	0.471	0.000109	87.34	70.04	72.96	66.55	40.5	36.43	35.49	28.76	46.37	52.02	48.65	43.22
100	5970.94	4.33	0.383	0.336	4.3e-06	8.74	13.07	10.48	8.97	5.1	7.69	6.69	6.52	58.35	58.81	63.79	72.67
101	5992.61	1.42	0.0558	0.0617	0.0568	2.7	3.9	2.98	2.48	1.16	1.45	1.19	1.15	43.2	37.1	39.94	46.21
102	6010.95	0.53	0.158	0.127	< 0.000001	1.05	1.43	1.15	0.9	0.51	0.67	0.81	0.48	49.02	46.89	70.38	53.77
103	6099.19	0.3	0.0445	0.0886	0.115	0.74	1.04	1.01	0.92	0.27	0.31	0.36	0.39	37.12	30.19	35.72	42.35
104	6129.1	14.01	0.408	0.383	< 0.000001	46.12	41.14	41.18	55.15	25.28	22.76	16.23	29.16	54.81	55.33	39.41	52.88
105	6144.57	2.39	0.418	0.288	< 0.000001	5.34	7.6	7.07	7.73	3.9	4.65	6.18	3.91	72.99	61.26	87.34	50.59
106	6166.49	0.92	0.672	0.383	0.263	4.13	4.83	4.69	5.05	2.19	1.42	1.43	1.66	53.06	29.39	30.57	32.76
107	6183.1	12.42	0.549	0.556	0.00084	57.72	48.46	60.88	58.67	26.63	24.26	27.66	32.02	46.14	50.06	45.44	54.58
108	6199.92	1.73	0.156	0.396	< 0.000001	4.03	5.76	5.48	4.93	1.45	3.21	3.36	2.16	36.02	55.76	61.23	43.82
109	6221.08	0.73	0.429	0.455	0.000415	2.69	2.26	2.03	1.96	1.5	0.9	0.81	0.94	55.65	39.9	40.08	48.09
110	6249.98	39.29	< 0.000001	< 0.000001	< 0.000001	40.3	1.28	1.01	1.05	15.16	0.79	0.68	0.63	37.61	61.92	66.68	60.01
111	6652.71	2.91	0.0537	0.0602	< 0.000001	4.79	6.56	3.96	6.87	4.01	3.33	2.58	5.11	83.62	50.83	65.23	74.39
112	6693.05	0.59	0.2	0.336	4.68e-05	1.8	1.93	2.04	1.46	1.11	0.86	1.1	0.68	61.97	44.44	53.56	46.71
113	6735.25	21.95	0.0558	0.0617	0.00338	63.6	46.49	60.37	41.65	31.25	23.07	26.21	21.82	49.13	49.62	43.42	52.39
114	6761.2	3.75	0.366	0.266	0	4.26	8.01	5.42	5.66	2.26	11.85	2.09	2.91	53.11	147.93	38.59	51.48
115	6771.79	1.43	0.0279	0.0547	0.612	4.24	5.34	5.32	3.92	1.69	1.38	2.05	1.46	39.86	25.76	38.53	37.19
116	6812.69	15.14	0.273	0.336	1.88e-06	55.19	43.78	55.81	40.67	35.96	28.36	29.56	22.3	65.15	64.79	52.96	54.81
117	6842.58	19.26	0.138	0.214	0.0287	53.17	33.91	45.45	35.43	30.91	17.49	22.36	21.71	58.14	51.56	49.19	61.28
118	6865.3	1.91	0.124	0.119	0.139	6.08	6.88	7.92	6.01	2.98	1.84	3.02	2.27	49.12	26.79	38.11	37.71
119	6891.7	26.3	< 0.000001	< 0.000001	0.0727	7.12	30.54	33.42	32.37	2.7	10.99	13.71	13.51	37.94	35.99	41.03	41.72
120	6928.12	11.21	0.244	0.299	0.0259	39.15	27.94	35.32	31.16	17.91	12.54	13.84	15.18	45.75	44.87	39.18	48.73
121	6939.67	84.01	0.0134	0.00643	< 0.000001	146.89	62.88	73.75	92.62	79.94	35.57	34.76	60.8	54.42	56.57	47.13	65.64
122	7069.29	0.49	0.756	0.497	0.000906	2.57	2.91	2.62	2.42	1.86	1.01	1.37	1.47	72.32	34.74	52.29	60.89
123	7112.07	0.23	0.838	0.768	6.41e-06	1.42	1.45	1.35	1.23	0.94	0.71	0.99	0.6	65.97	48.92	73.87	48.98
124	7197.58	1.96	0.672	0.469	< 0.000001	2.1	2.86	3.04	4.05	4.08	3.02	3.95	4.14	194.62	105.55	130.02	102.06
125	7489.76	2.65	0.724	0.657	0.00468	11.48	13.81	14.12	13.73	6.95	6.9	7.59	5.03	60.54	49.96	53.72	36.65
126	7524.79	1.61	0.00441	0.17	< 0.000001	0.98	2.53	2.58	2.22	0.61	2.62	2.86	1.94	62.22	103.62	110.65	87.35
127	7561.35	0.46	0.0111	0.0547	< 0.000001	0.47	0.92	0.91	0.64	0.24	0.76	0.66	0.5	50.97	82.23	72.59	77.42
128	7573.58	0.37	0.0466	0.0705	< 0.000001	0.52	0.88	0.8	0.66	0.26	0.55	0.41	0.35	50.48	62.77	51.81	53.05
129	7594.25	0.18	0.483	0.417	< 0.000001	0.42	0.6	0.57	0.48	0.3	0.4	0.38	0.27	71.73	67.06	66.84	55.45
130	7620.2	0.6	0.123	0.0603	< 0.000001	0.46	0.56	1.06	0.48	0.4	0.41	1.2	0.33	87.24	73.02	112.57	68.22
131	7639.44	2.16	0.405	0.907	< 0.000001	3.33	1.17	1.31	1.8	5.25	0.98	1.61	1.8	157.3	83.94	122.87	100.05
132	7735.16	1.78	0.00021	0.000104	< 0.000001	2.29	2.28	0.51	2.29	3.69	1.96	0.36	1.82	161.47	85.87	69.67	79.45
133	7964.02	10.26	0.672	0.727	4.54e-05	53.18	42.91	52.13	51.09	31.29	23.18	26.68	36.6	58.85	54.03	51.18	71.64
134	7979.75	4.91	0.0152	0.0547	< 0.000001	6.52	10.4	11.43	8.06	2.89	6.77	7.12	3.31	44.43	65.1	62.32	41.05
135	8018.42	0.54	0.0251	0.0454	1.93e-06	0.87	1.37	1.41	0.88	0.67	0.75	0.84	0.44	77.1	54.62	59.46	50.28
136	8038.89	0.4	0.0947	0.191	< 0.000001	0.52	0.92	0.83	0.66	0.34	0.6	0.52	0.44	64.48	64.67	63.05	66.39
137	8065.56	0.67	0.363	0.266	< 0.000001	0.62	1.29	0.86	0.9	0.64	1.16	0.69	0.88	103.43	89.8	80.07	97.3
138	8106.74	0.41	0.0152	0.0394	< 0.000001	0.32	0.72	0.55	0.43	0.18	0.54	0.38	0.3	57.59	74.44	68.58	68.26
139	8158.01	0.44	0.0436	0.0356	1.96e-06	0.61	1.05	0.94	0.68	0.39	0.54	0.49	0.38	64.05	51.17	52.41	56.69
140	8200.97	10.2	0.309	0.397	0.0013	36.44	30.8	33.26	26.24	20.34	15.02	13.82	11.58	55.82	48.77	41.56	44.13
141	8257.87	0.29	0.0445	0.0517	< 0.000001	0.41	0.68	0.54	0.39	0.26	0.33	0.38	0.2	62.99	48.55	71.32	51.61
142	8383.88	0.2	0.163	0.18	< 0.000001	0.23	0.43	0.36	0.37	0.18	0.37	0.23	0.27	80.3	85.79	64.39	72.88
143	9016.68	3.09	0.138	0.0023	< 0.000001	6.26	5.91	4.63	3.17	4.46	2.58	2.73	3.92	71.23	43.62	59.03	123.84
144	9029.37	3.8	0.222	0.048	0.13	6.57	7.91	9.11	10.37	5.36	3.67	3.7	4.37	81.67	46.44	40.59	42.12
145	9049.83	0.25	0.88	0.575	< 0.000001	1.34	1.53	1.37	1.29	1.37	0.81	0.88	0.89	102.31	52.66	64.58	68.96
146	9090.11	3.93	0.672	0.855	1.72e-06	15	12.7	12.29	16.22	11.61	7.13	7.01	12.77	77.42	56.13	57.03	78.69
147	9184.17	0.14	0.366	0.497	< 0.000001	0.34	0.41	0.27	0.27	0.26	0.28	0.15	0.17	77.07	67.71	57.01	64.2
148	9234.24	0.08	0.637	0.563	< 0.000001	0.22	0.29	0.22	0.22	0.17	0.19	0.12	0.15	79.73	63.36	55.02	68.66
149	9459.71	17.95	0.556	0.509	< 0.000001	67.13	57.63	50.67	68.62	44.34	30.32	34.63	56.32	66.06	52.61	68.35	82.08
150	9520.3	0.54	0.113	0.149	< 0.000001	0.69	0.86	0.46	1	1.16	0.57	0.38	1.47	167.83	66.24	82.16	147.24
151	9559.64	0.36	0.065	0.141	< 0.000001	0.44	0.62	0.27	0.64	0.73	0.47	0.2	0.99	168.13	76.44	72.73	155.59
152	9630.23	0.13	0.266	0.485	< 0.000001	0.21	0.3	0.18	0.31	0.23	0.22	0.11	0.46	111.11	71.98	57.99	146.73
153	9793.03	0.12	0.483	0.52	< 0.000001	0.39	0.42	0.3	0.4	0.37	0.26	0.23	0.38	93.62	61.25	76.79	93.79
154	9857.68	0.32	0.0755	0.0311	< 0.000001	0.32	0.49	0.17	0.39	0.33	0.54	0.18	0.51	102.99	110.36	102.79	129.97
155	10093.1	0.67	0.385	0.8	< 0.000001	0.59	0.42	0.37	1.04	0.91	0.35	0.33	1.47	154.25	84.06	89.36	141.91
156	10153	4.55	0.642	0.798	0.000237	12.37	9.94	11.4	14.49	9.6	6.36	6.1	11.95	77.62	64.03	53.56	82.48
157	10297	0.1	0.867	0.51	< 0.000001	0.25	0.35	0.27	0.29	0.31	0.3	0.19	0.27	126.33	86.83	70.85	93.26
158	10402.4	3.5	0.486	0.727	< 0.000001	13.09	10.77	9.59	12.7	9.59	4.81	4.52	10.63	73.25	44.65	47.1	83.71
159	10435.5	2.07	0.136	0.239	< 0.000001	2.79	3.04	2.17	4.24	2.78	1.57	1.3	3.87	99.37	51.66	60.06	91.22
160	10493.3	3.48	0.642	0.839	4.85e-06	10.42	8.49	8.64	11.97	8.59	4.95	4.55	10.53	82.46	58.35	52.69	87.95
161	10634.4	0.11	0.537	0.612	< 0.000001	0.16	0.27	0.18	0.2	0.12	0.23	0.14	0.17	77.29	86.93	78.27	87.71
162	10660.6	0.11	0.225	0.197	< 0.000001	0.08	0.19	0.12	0.12	0.08	0.17	0.09	0.11	100.61	87.25	75.68	93.53
163	10941.5	1.61	0.672	0.8	0.00801	7.46	7.71	6.59	6.1	5.99	4.16	3.4	3.03	80.36	53.99	51.66	49.72
164	11041.2	0.06	0.5	0.621	< 0.000001	0.08	0.14	0.1	0.08	0.07	0.13	0.08	0.06	84.13	96.06	77.63	74.02
165	11481.2	0.57	0.783	0.727	0	0.96	0.4	0.4	0.7	3.52	0.6	1.02	1.14	365.12	148.03	258.78	161.05
166	11547.1	0.04	0.88	0.556	< 0.000001	0.07	0.11	0.08	0.1	0.14	0.14	0.12	0.13	216.5	129.87	138.56	134.9
167	11756.5	0.04	0.362	0.336	< 0.000001	0.04	0.08	0.07	0.07	0.05	0.12	0.06	0.07	129.43	150.19	88.78	104.64
168	12289.8	0.13	0.882	0.549	< 0.000001	0.25	0.38	0.29	0.35	0.55	0.49	0.62	0.44	219.97	128.81	215.58	126.48
169	13307.9	0.36	0.0928	0.299	< 0.000001	0.16	0.21	0.07	0.42	0.29	0.26	0.06	0.79	186.8	124.34	99.2	186.71
170	13498.2	0.08	0.405	0.983	< 0.000001	0.09	0.02	0.01	0.03	0.22	0.05	0.02	0.07	246.15	206.4	152.52	206.3
171	13526.6	0.13	0.362	0.336	< 0.000001	0.03	0.06	0.02	0.15	0.08	0.1	0.04	0.31	269.63	170.1	150.49	205.57
172	14144.8	0.02	0.867	0.8	< 0.000001	0.02	0.03	0.02	0.02	0.05	0.07	0.03	0.03	214.16	201.04	146.02	154.29
173	14399.2	0.07	0.697	0.727	< 0.000001	0.07	0.08	0.05	0.13	0.26	0.15	0.08	0.24	345.53	192.3	153.91	188.85
174	14984.5	0.18	0.854	0.662	< 0.000001	0.37	0.55	0.5	0.51	0.5	0.61	0.54	0.52	133.88	110.58	108.12	101.11
175	15055.4	0.17	0.0945	0.192	< 0.000001	0.03	0.2	0.09	0.08	0.05	0.35	0.14	0.11	153.06	176.2	154.99	136.22
176	15474.7	0.06	0.388	0.532	< 0.000001	0.06	0.08	0.02	0.06	0.15	0.16	0.03	0.12	232.8	209.63	137.82	213.73
177	16154.4	0.02	0.405	0.527	< 0.000001	0	0.02	0.01	0.01	0.01	0.06	0.02	0.01	251.22	232.62	190.08	233.93
Note: 29 statistically differential peaks among MS spectra data of the four main STs (ST10, ST12, ST17, ST19) of GBS strains by Anderson–Darling (AD) test, t-/Analysis of Variance (ANOVA) test (PTTA), Wilcoxon/Kruskal–Wallis tests (PWKW) : a normally distributed data (p-value AD >0.05, PTTA or PWKW ≤0.05) and non-normally distributed data (p-value AD≤0.05 and PWKW ≤0.05)

## Sheet: ML informative peaks 
Index	Mass	DAve	PTTA	PWKW	PAD	Ave1	Ave2	Ave3	Ave4	StdDev1	StdDev2	StdDev3	StdDev4	CV1	CV2	CV3	CV4
28	2956.15	5.35	< 0.000001	< 0.000001	< 0.000001	1.08	1.21	6.43	1.41	0.56	0.47	2.77	1.04	51.73	38.41	43.03	73.68
39	3125.05	12.34	8.43e-05	< 0.000001	< 0.000001	13.04	0.95	0.7	0.88	9.21	0.37	0.34	0.48	70.65	38.55	48.84	54.72
65	4489.05	2	0.00021	0.000113	0.138	3.75	4.97	5.52	3.52	1.29	1.47	1.62	1.54	34.38	29.48	29.31	43.85
66	4509.6	6.51	0.000142	< 0.000001	< 0.000001	11.81	13.21	10.07	6.71	3.72	3.67	6.16	3.69	31.53	27.8	61.17	55.08
67	4515.25	6.51	0.0111	0.0263	0.00347	11.76	16.28	17.46	18.28	4.61	4.66	6.95	7.55	39.15	28.6	39.8	41.3
68	4526.78	1.18	0.0255	0.0269	0.196	3.23	4.4	4	3.67	1	0.89	0.77	1.16	31	20.2	19.14	31.75
87	5218.22	3.75	0.00474	0.0172	0.000395	8.57	10.57	7.88	11.63	3.11	1.92	2.95	6.33	36.32	18.16	37.4	54.42
95	5878.15	0.72	0.00435	0.00161	2.78e-06	0.78	1.23	1.5	1.21	0.46	0.42	0.75	0.53	58.97	34.11	49.66	43.99
97	5912.43	16.92	< 0.000001	< 0.000001	< 0.000001	2.22	2.94	19.15	2.97	1.09	0.87	7.07	2.04	49.23	29.7	36.93	68.85
110	6249.98	39.29	< 0.000001	< 0.000001	< 0.000001	40.3	1.28	1.01	1.05	15.16	0.79	0.68	0.63	37.61	61.92	66.68	60.01
119	6891.7	26.3	< 0.000001	< 0.000001	0.0727	7.12	30.54	33.42	32.37	2.7	10.99	13.71	13.51	37.94	35.99	41.03	41.72
121	6939.67	84.01	0.0134	0.00643	< 0.000001	146.89	62.88	73.75	92.62	79.94	35.57	34.76	60.8	54.42	56.57	47.13	65.64
130	7620.2	0.6	0.123	0.0603	< 0.000001	0.46	0.56	1.06	0.48	0.4	0.41	1.2	0.33	87.24	73.02	112.57	68.22
131	7639.44	2.16	0.405	0.907	< 0.000001	3.33	1.17	1.31	1.8	5.25	0.98	1.61	1.8	157.3	83.94	122.87	100.05
132	7735.16	1.78	0.00021	0.000104	< 0.000001	2.29	2.28	0.51	2.29	3.69	1.96	0.36	1.82	161.47	85.87	69.67	79.45
143	9016.68	3.09	0.138	0.0023	< 0.000001	6.26	5.91	4.63	3.17	4.46	2.58	2.73	3.92	71.23	43.62	59.03	123.84
